# Supplementary material for: Performance of a Screening Mammography AI Algorithm Repurposed for Symptomatic Mammography in a Tertiary Outpatient Clinic
Source: Diagnostics (Basel). 2026 Mar 25;16(7):984. doi: 10.3390/diagnostics16070984 (PMC13072339; doi:10.3390/diagnostics16070984)
Supplement: Supplementary file 1 [file diagnostics-16-00984-s001.zip]

Archive with 2 entries (2 files):
- Supplementary_Figures 1 and 2.pdf
- Suppl_Table_S1.pdf
